# Supplementary material for: The propagation of economic impacts through supply chains: The case of a mega-city lockdown to prevent the spread of COVID-19
Source: PLoS One. 2020 Sep 15;15(9):e0239251. doi: 10.1371/journal.pone.0239251 (PMC7491714; doi:10.1371/journal.pone.0239251)
Supplement: S1 Video — (TXT) [file pone.0239251.s007.txt]

S1. Video The address of the video is https://youtu.be/-WTg4pWc9HI.
